# Supplementary material for: Intragenic tandem repeat variation between Legionella pneumophila strains
Source: BMC Microbiol. 2008 Dec 10;8:218. doi: 10.1186/1471-2180-8-218 (PMC2639597; doi:10.1186/1471-2180-8-218)
Supplement: Additional file 2 — Repeat and SBT information for all strains. This table contains the tandem repeat copy number and SBT type for all 115 strains used in the final analysis. [file 1471-2180-8-218-S2.xls]

## Sheet: Sheet1
			Tandem Repeat Copy Number
	STRAIN	1038	1299	1555	2224	2416	2644	2793	SBT Profile (EWGLI)	Source	Country, Year
Lab Strains	130b		12	1		3	11	7	4, 7, 11, 3, 11, 12, 9	Klaus Heuner
	Corby	3	24	1		2	11	7	6, 10, 15, 28, 9, 14, 6	Klaus Heuner
	Lens		22	1		3	15	6	12, 9, 26, 5, 26, 17, 15	Carmen Buchreiser
	Paris	3	17	1			12	6	1, 4, 3, 1, 1, 1, 1	Carmen Buchreiser
	Philadelphia	4	3	2	5	3	19	7	3, 4, 1, 1, 14, 9, 1	ATCC
Environmental Strains	S-03		12	1		2	19	6	5, 1, 22, 26, 6, 10, 12	Natural water sources	Belgium, 2006
	S-1	3	17	1			7	6	1, 4, 3, 1, 1, 1, 1	Natural water sources	Belgium, 2006
	S-18	3	17	1			8	6	1, 4, 3, 1, 1, 1, 1	Natural water sources	Belgium, 2006
	S-3		23	1		2	13	7	6, 10, 15, 28, 4, 14, 11	Natural water sources	Belgium, 2006
	S-32	2	16	1		2	19	6	5, 10, 22, 15, 6, 2, 6	Natural water sources	Belgium, 2006
	S-66		6	1		2	12	7	6, 10, 19, 3, 19, 4, 11	Natural water sources	Belgium, 2006
	S-71		5	1	4	2	14	7	2, 6, 17, 6, 13, 3, 11	Natural water sources	Belgium, 2006
	S-88		6	1	4	2	14	7	2, 6, 17, 6, 13, 3, 11	Natural water sources	Belgium, 2006
	IMC-1		14	1		2	13	6	6, 10, 14, 15, 21, 4, 6	Artificial water systems	Portugal, 1990
	IMC-5	3	14	1	5	2	14	6	6, 10, 14, 15, 21, 4, 6	Artificial water systems	Portugal, 1990
	IMC-16	3	14	1		2	8	6	6, 10, 14, 15, 21, 4, 6	Artificial water systems	Portugal, 1990
	IMC-23		13	1		2	13	6	6, 10, 14, 15, 21, 4, 6	Artificial water systems	Portugal, 1990
	LE-81ut	2	18	1			13	6	1, 4, 3, 1, 1, 1, 1	Swimming water samples	Belgium, 2007
	LEA-16950	3	17	1			8		1, 4, 3, 1, 1, 1, 1	Swimming water samples	Belgium, 2007
	LEA-44350	3	6	1		2	14		6, 10, 3, 3, 19, 4, 11	Swimming water samples	Belgium, 2007
	LEA-478Z		6	1		2	12		6, 10, 3, 3, 19, 4, 11	Swimming water samples	Belgium, 2007
	LEA-5508	3	17	1			13	6	1, 4, 3, 1, 1, 1, 1	Swimming water samples	Belgium, 2007
	LEA-770	2	18	1			9		1, 4, 3, 1, 1, 1, 1	Swimming water samples	Belgium, 2007
	LEA-81350		3	2	5	3	17	6	3, 6, 1, 14, 14, 9, 11	Swimming water samples	Belgium, 2007
	LEA-81ut3	2	18	1		2	13	6	1, 4, 3, 1, 1, 1, 1	Swimming water samples	Belgium, 2007
	LEA-952		3	1		2	12		6, 10, 3, 3, 19, 4, 11	Swimming water samples	Belgium, 2007
	LEA-975Z	2	7	1		2	12		1, 14, 16, 16, 15, 13, 2	Swimming water samples	Belgium, 2007
	LEA-P	2	18	1			8		1, 4, 3, 1, 1, 1, 1	Swimming water samples	Belgium, 2007
	LEA-P71Z	2	6	1		2	14		6, 10, 3, 3, 19, 4, 11	Swimming water samples	Belgium, 2007
	L430		18	1		2	14		6, 10, 15, 13, 21, 14	Manmade environmental sources	Spain, 2006
	L482		23	1		2	11		6, 10, 15, 3, 21, 14	Manmade environmental sources	Spain, 2006
	L598	3	18	1			8	6	1, 4, 3, 1, 1, 1	Manmade environmental sources	Spain, 2006
	L830	4	32	1		2	13		2, 3, 18, 15, 2, 1	Manmade environmental sources	Spain, 2006
	L891	3	17	1			8	6	1, 4, 3, 1, 1, 1	Manmade environmental sources	Spain, 2006
	L846		13	1					5, 2, 22, 27, 6, 10	Manmade environmental sources	Spain, 2006
	L912		17	1			14		5, 2, 22, 27, 6, 10	Manmade environmental sources	Spain, 2006
	L970		20	1			8		6, 10, 15, 13, 21, 14	Manmade environmental sources	Spain, 2006
	L971		17	1			13	6	5, 2, 22, 27, 6, 10	Manmade environmental sources	Spain, 2006
	L973		23	1			13		6, 10, 15, 13, 21, 14	Manmade environmental sources	Spain, 2006
	L1687	4	22	1		2	13		2, 3, 18, 10, 2, 1	Manmade environmental sources	Spain, 2006
	L1690	3	17	1			8		1, 4, 3, 1, 1, 1	Manmade environmental sources	Spain, 2006
	L1691	3	16	1			8	6	1, 4, 3, 1, 1, 1	Manmade environmental sources	Spain, 2006
	L1807	3	16	1			13	6	1, 4, 3, 1, 1, 1	Manmade environmental sources	Spain, 2006
	L1828	3	14	1			8		1, 4, 3, 1, 1, 1	Manmade environmental sources	Spain, 2006
	L1621	3	3	1			8		1, 4, 3, 1, 1, 1	Manmade environmental sources	Spain, 2006
	L2002		18	1	4	2	13		2, 10, 18, 10, 2, 1	Manmade environmental sources	Spain, 2006
	L2006		12	1		2	13		2, 10, 18, 10, 2, 1	Manmade environmental sources	Spain, 2006
Clinical Strains	MGAS-357	3	17	1		2	13	7	2, 10, 3, 28, 9, 14, 6	Sporadic clinical infection	Belgium, 2005
	MGAS-637	4	3	2	5	3	11	7	3, 4, 1, 1, 14, 9, 11	Sporadic clinical infection	Belgium, 2005
	MGAS-670	3	18	1		2	13	7	2, 10, 3, 28, 9, 14, 11	Sporadic clinical infection	Belgium, 2005
	HRD-4	4	17	1		3	7	7	4, 8, 11, 10, 10, 12, 2	Patient sputum sample	Portugal, 2005
	BEL-03022	3	17	1			7		1, 4, 3, 1, 1, 1, 15	Outbreak clinical infection	Belgium, 2003
	BEL-03259	3	17	1			8	6	1, 4, 3, 1, 1, 1, 1	Outbreak clinical infection	Belgium, 2003
	BEL-04022	3	14	1			13	6	1, 4, 3, 1, 1, 1, 1	Outbreak clinical infection	Belgium, 2004
	BEL-04065		22	1		2	8	7	8, 10, 3, 15, 9, 14, 6	Outbreak clinical infection	Belgium, 2004
	BEL-05028	4	16	1		2	13	6	2, 3, 18, 15, 2, 1, 6	Outbreak clinical infection	Belgium, 2005
	BEL-05033	4	15	1		2	8	6	5, 10, 22, 15, 6, 2, 6	Outbreak clinical infection	Belgium, 2005
	ITA-5	4	32	1		2	14	6	2, 3, 18, 15, 2, 1, 6	Sporadic clinical infection	Italy, 2004
	ITA-12	4	27	1		2	14	6	2, 3, 9, 10, 2, 1, 6	Sporadic clinical infection	Italy, 2004
	HL-03505053		22	1		3	13	7	12, 9, 26, 5, 26, 17, 15	Clinicial infections	France, various
	HL-03505058		15	1		3	13		12, 9, 26, 5, 26, 17, 15	Clinicial infections	France, various
	HL-03511069		18	1			13		12, 9, 26, 5, 26, 17, 15	Clinicial infections	France, various
	HL-06345015	4	22	1		2	15	7	8, 10, 3, 15, 18, 1, 6	Clinicial infections	France, various
	HL-06365004	4	18	1		2	15		8, 10, 3, 15, 18, 1, 6	Clinicial infections	France, various
	HL-03374006		15	1		2	11		2, 3, 18, 13, 25, 5, 6	Clinicial infections	France, various
	HL-05083010	2	8	1		3	15	7	8, 10, 3, 15, 18, 1, 6	Clinicial infections	France, various
	HL-05083012		22	1		2	15	6	8, 10, 3, 15, 18, 1, 6	Clinicial infections	France, various
	HL-02375009		27	1		2	14		2, 3, 9, 10, 2, 1, 6	Clinicial infections	France, various
	HL-03082056	4	12	1		3	14	7	4, 7, 11, 3, 11, 12	Clinicial infections	France, various
	HL-04363018		18	1			14		2, 10, 18, 10, 2, 1	Clinicial infections	France, various
	HL-03342014		15	1			11		2, 3, 18, 13, 25, 5, 6	Clinicial infections	France, various
	HL-00463006		3	2	5	3	16	7	3, 4, 1, 28, 14, 11, 11	Clinicial infections	France, various
	HL-00355007	3	17	1			8		1, 4, 3, 1, 1, 1, 1	Clinicial infections	France, various
	HL-02132010	4	18	1			8		1, 4, 3, 1, 1, 1, 1	Clinicial infections	France, various
	HL-06204017		3	2	5	3	16	7	3, 6, 1, 14, 14, 9, 11	Clinicial infections	France, various
	HL-06373021		26	1		2	14	7	2, 3, 9, 10, 2, 1, 6	Clinicial infections	France, various
	HL-06233040	4	32	1		2	14	6	2, 3, 18, 15, 2, 1, 6	Clinicial infections	France, various
	HL-04364004	3	17	1			8	6	1, 4, 3, 1, 1, 1, 1	Clinicial infections	France, various
	HL-06394025		32	1		2	14	6	2, 3, 18, 15, 2, 1, 6	Clinicial infections	France, various
	HL-06387006		27	1		2	14	6	2, 3, 18, 10, 2, 1, 6	Clinicial infections	France, various
	HL-06431021		27	1		2	14	6	2, 3, 9, 10, 2, 1, 6	Clinicial infections	France, various
	HL-06373052	2	16	1		2	18		5, 1, 22, 10, 6, 10, 6	Clinicial infections	France, various
	HL-04281003		27	1			14	6	2, 3, 18, 10, 2, 1, 6	Clinicial infections	France, various
	HL-04355009		27	1		2	14	6	2, 10, 18, 15, 2, 1, 15	Clinicial infections	France, various
	LG-07285031		11	1			13		12, 17, 11, 15, 5, 12, 20	Clinicial infections	France, various
	LG-07364031		18	1			13		2, 6, 17, 3, 9, 4, 11	Clinicial infections	France, various
	LG-07374018		18	1	4	2	14		2, 10, 18, 10, 2, 1, 9	Clinicial infections	France, various
	LG-07371032		18	1		2	13	7	12, 7, 11, 39, 11, 12, 26	Clinicial infections	France, various
	LG-07364056		7	1				7	2, 10, 15, 3, 9, 4, 9	Clinicial infections	France, various
	LG-07364001	4	12	1			13		4, 7, 11, 3, 11, 12, 9	Clinicial infections	France, various
	HL-07434002		8	1		2	13	6	12, 9, 26, 5, 26, 17, 15	Clinicial infections	France, various
	HL-07433015	3	15	1			8	6	1, 4, 3, 1, 1, 1, 1	Clinicial infections	France, various
	HL-07432010	4	21	1		2	16		1, 4, 3, 1, 1, 1, 1	Clinicial infections	France, various
	HL-07425011		3	2	5	3	16		3, 6, 3, 14, 14, 9, 11	Clinicial infections	France, various
	HL-07422019	4	3	2	5	3	16	6	3, 4, 3, 1, 1, 9, 1	Clinicial infections	France, various
	HL-07424011		27	1		2	14		2, 3, 9, 10, 2, 1, 6	Clinicial infections	France, various
	HL-07413027		25	1	4	2	13		2, 10, 18, 10, 2, 1, 6	Clinicial infections	France, various
	HL-07413010		22	1		2	9		4, 8, 11, 16, 42, 12, 2	Clinicial infections	France, various
Hot Springs Strains	ALF-1	3	13	1	5	2	14	7	7, 34, 17, 3, 13, 11, 11	Hot spring runoff/boreholes	Portugal, 1990-1993
	ALF-13	3	6	1		2	15	7	6, 10, 17, 28, 2, 14, 11	Hot spring runoff/boreholes	Portugal, 1990-1993
	ALF-39	3	6	1		2	14	7	6, 10, 17, 28, 2, 14, 11	Hot spring runoff/boreholes	Portugal, 1990-1993
	ED-12	3	20	1		2	13		6, 10, 17, 28, 19, 4, 11	Hot spring runoff/boreholes	Portugal, 1990-1993
	ED-47	3	5	1	5	3	14		6, 10, 17, 28, 19, 4, 11	Hot spring runoff/boreholes	Portugal, 1990-1993
	IZ-4		13	1	5	2	15	7	7, 6, 17, 3, 13, 11, 11	Hot spring runoff/boreholes	Portugal, 1990-1993
	IZ-59	3	11	1	5	3	14	7	9, 6, 3, 10, 22, 15, 11	Hot spring runoff/boreholes	Portugal, 1990-1993
	IZ-87		12	1	5	2	13	7	7, 6, 17, 3, 13, 15, 11	Hot spring runoff/boreholes	Portugal, 1990-1993
	IZ-95	3	11	1	5	3	13	7	9, 6, 3, 10, 22, 15, 11	Hot spring runoff/boreholes	Portugal, 1990-1993
	NMEX-35	3	6	1	5	3	14	7	2, 6, 21, 12, 12, 8, 11	Hot spring runoff/boreholes	USA, 1990-1993
	NMEX-58	3	13	1	5	3	15	7	2, 6, 21, 12, 12, 8, 11	Hot spring runoff/boreholes	USA, 1990-1993
	NMEX-88		5	1	5	3	15	7	2, 6, 21, 12, 12, 8, 11	Hot spring runoff/boreholes	USA, 1990-1993
	NMEX-95		6	1	5	3	15	7	2, 6, 21, 12, 12, 8, 11	Hot spring runoff/boreholes	USA, 1990-1993
	SG-3	3	6	1	5	2	14	7	7, 34, 17, 3, 13, 11, 11	Hot spring runoff/boreholes	Portugal, 1990-1993
	SG-104	3	6	1		2	14	7	6, 10, 17, 28, 2, 14, 11	Hot spring runoff/boreholes	Portugal, 1990-1993
	SG-19	3	13	1	5	2	14	7	7, 34, 17, 3, 13, 11, 11	Hot spring runoff/boreholes	Portugal, 1990-1993
	SG-29		12	1	5	2	14	7	7, 34, 17, 3, 13, 11, 11	Hot spring runoff/boreholes	Portugal, 1990-1993
